# Supplementary material for: Metabolic Adaptation during nab-Paclitaxel Resistance in Pancreatic Cancer Cell Lines
Source: Cells. 2020 May 19;9(5):1251. doi: 10.3390/cells9051251 (PMC7290296; doi:10.3390/cells9051251)
Supplement: Supplementary file 1 [file cells-09-01251-s001.zip]

Archive with 3 entries (3 files):
- Supplementary Data file SD1_GCMS results nPac treatment.xlsx
- Supplementary Data file SD2_GCMS results nPac resistance.xlsx
- Supplementary information.docx
