# Supplementary material for: Metabolic Adaptation during nab-Paclitaxel Resistance in Pancreatic Cancer Cell Lines
Source: Cells. 2020 May 19;9(5):1251. doi: 10.3390/cells9051251 (PMC7290296; doi:10.3390/cells9051251)
Supplement: Supplementary file 1 [file cells-09-01251-s001.zip › Supplementary Data file SD1_GCMS results nPac treatment.xlsx]

## Sheet: Sheet1
Compound	MIAPACA2_0XNP_1	MIAPACA2_0XNP_2	MIAPACA2_0XNP_3	MIAPACA2_10XNP_1	MIAPACA2_10XNP_2	MIAPACA2_10XNP_3	MIAPACA2_1XNP_1	MIAPACA2_1XNP_2	MIAPACA2_1XNP_3	PANC1_0XNP_1	PANC1_0XNP_2	PANC1_0XNP_3	PANC1_10XNP_1	PANC1_10XNP_2	PANC1_10XNP_3	PANC1_1XNP_1	PANC1_1XNP_2	PANC1_1XNP_3	POOL_NP_1	POOL_NP_2	POOL_NP_3
1-Monopalmitin	322253	312284	189205	373328	199629	251473	392648	175672	165385	0	0	0	0	0	0	0	0	0	121024	71070	0
2-Aminoadipic acid	0	0	0	0	0	0	0	0	0	35068	0	17156	0	0	0	0	0	0	27745	0	28690
2-Hydroxypyridine	117647	63903	56472	0	0	96632	0	78341	0	60924	65429	68425	106510	0	45624	0	78894	94561	0	0	0
3-Aminoisobutyric acid	433393	249296	208581	345307	319670	296139	279863	314340	367000	343789	238144	389656	323696	278522	263310	220886	382623	412801	328651	275671	358102
3-Methyl-2-oxopentanoic acid	70610	30610	0	31232	0	30670	38734	29144	24539	42125	45936	34733	0	20002	0	40434	73165	69192	31600	31250	43386
3-Phosphoglyceric acid	641417	375680	387895	595044	382056	430743	478055	476582	376044	465848	304966	395345	180649	239008	147380	277359	419624	524489	480541	301420	418271
4-Aminobutanoic acid	90896	61089	102120	104040	66819	88796	84142	0	257848	99110	66215	0	0	43887	0	48188	99307	87246	122458	58851	96718
4-Hydroxybutanoic acid	640923	496906	210942	734474	326104	482837	261885	547349	295787	570229	457169	656466	828967	367395	379041	214438	475409	695184	191210	553376	424664
5-Methylthioadenosine	205262	0	0	0	134011	0	0	0	0	0	0	106384	0	0	0	0	160021	0	145706	0	0
Adenine	110285	68371	0	110893	41867	51757	44498	0	29650	132176	71518	134779	86047	111274	80882	60574	130024	102444	73083	65120	0
Adenosine	0	0	255366	225897	94401	153434	144195	152370	0	0	48621	0	0	0	0	0	0	0	129508	0	76535
Adenosine-5-Monophosphate	12419923	9046130	6985346	15721342	5624557	8663870	8040324	7778507	5755501	7768027	4567667	4752919	6072585	4332600	4297030	2575363	5360800	7099543	6591460	5010193	7859998
alpha-Ketoglutarate	0	0	0	0	0	0	0	0	0	647700	0	1238513	0	0	0	0	2260106	1084105	0	0	0
Aminomalonic acid	3248565	1592451	2599288	3926319	2130961	2861073	1871873	2493102	3597348	1094348	860212	1526180	691595	530000	422352	904494	1469977	1232073	2566651	1310552	1876079
Beta-Alanine	1610618	1137360	994036	1768677	878466	1169634	1035953	1072195	1346013	4790315	3428365	5392898	2966812	2424081	2430429	3261319	4791433	5415169	2832202	2047020	2781135
Betaine	2335964	1890908	1143722	2925179	2543241	2528042	3700100	2467046	1929188	5447893	5108994	5067626	10521112	3348689	6569068	2764457	3919968	6450761	2220316	4446453	3834599
Carbamoyl phosphate	0	105103	74764	187316	92618	115913	106956	119474	112884	99377	56393	0	120163	0	54581	62889	0	85496	74170	82010	0
Cholesterol	2550006	2992896	1977301	3541139	2548725	4879370	3423496	1860282	2528782	6130553	3362585	3186739	4997851	5788958	4242649	2482301	7929435	7518886	2526272	2270883	3936926
Citrate	12049483	7817721	8564771	11659995	6983729	8499543	8170340	8221156	7066320	5241728	3854453	5576433	3444627	3728057	3138716	2944070	4350335	5926973	7966311	4963653	7200934
Creatinine	140458	0	207832	208873	232019	190638	189737	51984	148907	343546	205261	0	0	351828	266663	415637	423288	438962	388682	110456	256784
Cystathione	829900	604619	426095	592454	404425	386883	506871	533556	279524	590539	434972	714625	197457	265521	185571	337772	551312	651784	376743	340883	319824
Cysteinylglycine	4544974	2748371	394873	3047388	1208428	1932054	1337675	2555826	1040896	993128	723272	735668	596364	273897	328488	281037	535767	803815	803493	1321641	1476083
D-Erythronic acid	146857	161454	151750	380845	221150	185806	176628	216539	241371	172187	195078	245200	154460	0	98194	105999	190194	356821	334847	98903	196091
D-Fructopyranose	39766	0	0	0	0	0	0	0	22214	0	0	0	0	0	38727	0	0	0	0	0	26465
D-Fructose	6982816	1440168	1199472	1285676	1443984	1269628	1976475	1217068	1204245	4015497	3871088	4011106	3379084	3348150	2841148	1576046	2760134	2776031	3700942	2107944	2361015
D-Galactopyranose	648657	0	0	0	0	0	0	0	0	356064	387020	0	372867	226165	311709	252561	360604	177374	350355	0	284226
D-Glucose	67723791	7508906	8358895	7345828	9359905	6130331	13918587	6715161	8460973	23115284	31563021	15917054	40815579	26018525	33600151	19037188	26672029	41557057	24479724	15384466	18413180
D-Malate	2204778	1836615	2204371	2347264	1717877	2394976	1985403	2293808	2482815	2419674	1579365	2582015	2079494	1193725	1353685	1503142	2704757	1302205	2737034	1719727	2247019
Dodecanoic acid	242866	112493	214853	204732	158359	221404	151783	167609	187374	165047	143628	148298	250411	195169	168411	133105	260770	139875	200237	132574	204227
D-Ribose-5-phosphate	419921	358468	279579	343364	339531	424044	435510	318423	288715	279851	0	145232	0	216155	0	0	284546	261462	256412	155896	0
D-Sorbitol	1527460	352454	0	0	423250	0	436823	0	602480	1881661	1483159	2202051	1221744	1346850	1119923	1188469	1488621	1671303	850865	838145	1359193
Fragment of GlcNAc-1-P or UDP-GlcNAc	7297066	7406537	9759834	11478221	5825696	7550186	8001002	8064484	6632038	2789971	1764110	2805998	1585266	2008021	1388390	1494632	2179692	2665696	6833150	3871050	5570787
Fragment of UDP glucuronic acid	190312	123939	39242	244589	38685	79368	0	77759	0	0	0	0	0	0	0	0	0	0	0	24943	30838
Fumarate	0	134475	141859	0	77472	181205	131315	0	153581	105075	121421	0	100726	85488	0	88010	188651	289989	173523	98643	0
Glucose-6-Phosphate	158506	298340	253087	398853	243109	0	340717	215387	133243	379065	334976	312645	253984	313500	195685	202199	335548	492179	307788	217756	216605
Glycerol	0	0	0	1780579	0	0	879612	0	831425	1990126	1130558	2505344	1778274	1298482	1183219	886012	2275234	1666014	427248	0	0
Glycerol-3-Phosphate	17917522	10547540	14391070	20283592	8628651	19338099	12385485	11973308	11137527	60488212	42671775	53554361	57752348	61089452	49229315	36252462	54264023	59564776	36937287	22987819	35509165
Glycine	23597768	23581032	16556630	32608816	15493799	21991008	20907770	20474142	23055401	9754404	7246341	9575655	6237343	4809550	3509368	6650226	12259787	12299418	13034508	14003638	15740527
Hypotaurine	0	428322	278337	333950	516928	629499	752239	708813	399621	1109690	744152	1076835	895196	582627	678998	711952	1380476	809216	745873	519179	792895
IPTG (similar)	195537	0	0	0	0	0	0	0	0	102499	96756	68303	117389	109431	0	63352	0	116457	50149	43705	75198
Lactate	182190206	80272681	81638300	77728398	75710114	84897368	97409732	87177544	96217276	159588360	181067132	135431965	86740321	70451029	63061970	140154416	164707307	184242597	98982828	123813184	117057199
L-Alanine	47474940	34020193	37923172	42007008	31165980	43404274	40602931	37068834	37851357	17870611	12697611	13013265	14054892	11195943	9325855	10766656	15936602	16849497	21247055	24024536	23190471
L-Asparagine	0	1136750	1948155	1987277	1911895	2692967	1782531	0	1517557	0	0	0	0	0	0	0	0	0	573225	551581	867600
L-Aspartic acid	10847656	5658276	4248556	9522744	4826176	6222477	4604615	7332752	6192620	2517978	1837150	2851021	2141346	1077921	1724509	1034545	2462091	1309759	3985569	3193371	4716650
L-Cysteine	235884	162466	16001	162851	140461	151192	171312	148008	110602	93438	65782	61226	105392	21942	0	0	0	92389	61400	97766	149543
L-Glutamic acid	32248180	24515701	23817337	28475783	19990813	37201773	25321548	25217761	15855087	22696070	17953300	21484329	38530005	23403955	25241799	16589818	31232434	20574294	32382678	18314999	25760251
Pyroglutamate	7712959	6222187	4010115	7185248	3626944	7319322	4639973	6658873	4998216	6880617	4970867	6568630	11529586	3884229	5823605	4208692	6632567	7269228	7308839	4835666	5857026
L-Glutamine	8906445	5548462	5750170	9525854	5478238	9814851	5498652	6642997	3575438	7512674	5222419	4484133	5063435	4793791	5654331	3051441	4978938	6019798	6727116	4543553	7610230
L-Glutathione reduced	0	168945	215566	0	618528	404720	448274	0	532994	93504	0	0	0	289138	0	246969	0	0	454156	217271	225086
L-Isoleucine	1846155	1000288	1402146	2547359	1919793	2475702	1099449	1205907	1179250	744698	658264	1050001	623012	497168	419063	438148	1036066	646328	1466908	880573	960229
L-Leucine	901723	1003905	512951	973740	400095	1112071	927141	677826	823639	507538	389075	242784	812384	362493	443132	410851	558409	865458	519178	648372	688035
L-Lysine	7436101	3621587	4128094	4285078	3104136	4982849	3812215	3445561	3487762	1753682	1720128	1368188	1305408	1453229	1150758	1232793	2383318	2889113	3728446	2293500	2763247
L-Methionine	0	28636	149799	68376	65812	0	55210	76967	31186	0	0	0	0	0	0	0	0	0	0	0	0
L-Mimosine	834727	608179	214714	744835	332525	603675	386740	635740	480736	368247	314637	406796	453000	182108	240015	156016	420154	475643	208996	530776	445013
L-Ornithine	444480	224536	177144	366793	181860	219023	0	249529	0	0	0	0	0	98096	0	0	0	0	0	0	0
L-Phenylalanine	6682044	3597371	3603313	4495303	3106808	5444866	3658942	4117468	4326746	2396493	1581997	2503438	1901024	1325494	1512678	1312254	2707561	2076521	4018665	2276889	3475924
L-Proline	7361792	6631019	6510917	6266616	5698835	8805971	6780864	6170632	5733478	5283950	3794919	5393204	3915537	4154055	2949151	4562705	7697489	4458474	7574606	2865221	4718571
L-Serine	144220	103811	65007	210636	61872	97943	101399	85204	241988	198227	169730	254439	310149	23933	37912	230847	230949	274681	0	86758	199960
L-Threonine	20360872	15590888	13170254	21219826	12689060	17621550	16679877	14881077	19375674	9603548	6886290	8611094	10838729	5958873	6123702	6245429	8673852	11259910	11703439	10926036	13519842
L-Tryptophan	1430736	668819	2201829	857102	540528	611538	678056	646258	420713	559135	355476	279181	282309	304173	256689	0	612672	521711	907247	442584	391563
L-Tyrosine	15036938	7901588	10404837	9345125	6683373	11596639	8008154	8348069	10065119	4984198	3702497	5310600	3126413	3941223	2904916	2987410	5892269	5457027	4824748	4609266	6522402
L-Valine	3637796	2681857	2643778	3369709	2549866	3486253	3015266	3109488	2760769	1993032	1648015	1698728	2177993	1504764	1413219	1353888	2106823	2381144	2252003	2242493	2854177
meso-Erythritol	566706	298405	293994	498503	384560	351257	318218	317438	296270	425097	373056	489100	433678	232740	259360	282746	540414	638992	526227	274742	461541
myo-Inositol	718375341	779542911	924546824	819446825	404465808	707183481	503149718	532543232	462803535	316041102	658562962	481281940	227075030	441885584	388441538	502844420	930953988	888226984	967356590	464813372	394291658
N-acetyl-L-aspartic acid	3298164	2808898	2910841	3002841	1920559	2679694	2844543	2336102	3409159	2384986	1447054	2523152	2332159	1557890	1299768	1268672	2654730	1725959	3334604	1853255	2500319
N-Carbamoyl-DL-aspartic acid	0	0	12533	0	0	60755	0	0	17597	53411	54517	48056	48381	97522	46680	47426	62928	97627	39940	32779	34162
Nicotinamide	66015	0	33891	0	0	0	26897	0	49887	0	0	0	0	0	0	0	0	0	0	0	0
Nonanoic acid	50122	53315	30193	66419	34130	48634	54409	37226	44002	60599	0	98982	56316	37822	39388	23669	58469	48761	9522	0	20949
O-Phosphocolamine	198724	0	0	259783	0	144947	140690	150904	89243	0	0	0	0	0	0	0	0	0	0	65457	0
Palmitic acid	1142815	1001265	2346944	1684950	808074	1182122	1316001	1256915	1998534	1934959	815472	1891210	1653206	1538330	1500738	1019756	1380473	1799870	1834678	989171	1751797
Pantothenic acid	2581499	1967151	3009743	2775591	1573894	2134462	2070911	1933583	1750282	347076	222306	302143	221682	293708	191239	173280	313065	336201	1431219	844686	1518771
Phenyl-beta-glucopyranoside	1808572	2111276	2046230	3200342	2107096	2046695	2153972	1911242	1671303	2610990	1676578	1570722	2144766	2510360	1783913	1465906	2873425	2368469	2747051	1486376	1673328
Putrescine	0	0	0	0	0	0	0	0	0	154803	108558	80228	55553	0	59922	0	0	98343	82704	0	62506
Pyridoxine	0	0	0	0	0	0	0	0	0	49715	39941	50254	0	43971	33737	0	0	50550	0	0	0
Pyruvate	393115	281813	191247	244439	189773	238466	294547	227137	200433	352145	389395	279501	252277	199662	174640	271418	366341	392752	252002	258277	235542
Ribitol	5098004	3190837	3041957	4837716	2512869	4750866	2988841	3313976	2474433	4612727	2896824	3426384	3149739	3886576	3194317	2414869	2994309	3990202	3754209	2661805	3164527
Spermidine	627419	447910	648068	746491	667974	536911	575845	426178	395667	426105	704689	361441	536746	642778	510437	755185	1086942	707519	766307	379188	578225
Stearate	1304534	677427	1792301	857139	513390	759022	982906	754482	965817	1131879	638519	631401	913622	1066365	1010256	809296	1469979	1622060	1438673	843888	943566
Taurine	96725	203174	0	94005	0	50712	84194	53764	55272	2049404	1000575	1118520	1848067	1962294	1352453	924777	1448391	1374389	476273	561384	740597
Thymine	85089	52808	20992	64058	37520	68847	43715	59899	58917	44487	44770	34437	60874	17037	22641	19975	32590	38440	29801	40577	47271
Trans-4-hydroxy-L-proline	112773	85779	100908	101725	106841	169034	108601	97506	140430	67828	0	0	0	0	0	0	107803	38193	195798	84032	141784
Urea	0	0	235203	0	269382	0	0	0	319463	0	513953	0	325807	352039	268024	304337	511844	567560	322060	301563	484216
Uric acid	0	63905	0	40146	0	0	0	0	0	0	0	0	0	0	0	0	0	0	0	0	0
Uridine-5-Monophosphate	4766641	5769484	2090393	9289615	2404499	3482219	3377158	4345423	2174307	3071954	1610810	1696479	3485405	2885944	2696631	925165	3026797	2670940	1623105	2320404	2501468
