# Supplementary material for: Metabolic Adaptation during nab-Paclitaxel Resistance in Pancreatic Cancer Cell Lines
Source: Cells. 2020 May 19;9(5):1251. doi: 10.3390/cells9051251 (PMC7290296; doi:10.3390/cells9051251)
Supplement: Supplementary file 1 [file cells-09-01251-s001.zip › Supplementary Data file SD2_GCMS results nPac resistance.xlsx]

## Sheet: Sheet1
Compound	MiaPaCa-2 Ctrl_1	MiaPaCa-2 Ctrl_2	MiaPaCa-2 Ctrl_3	Panc-1/NPR nPac_1	Panc-1/NPR nPac_2	Panc-1/NPR nPac_3	MiaPaCa-2/NPR Ctrl_1	MiaPaCa-2/NPR Ctrl_2	MiaPaCa-2/NPR Ctrl_3	QC1	QC2	QC3	MiaPaCa-2 nPac_1	MiaPaCa-2 nPac_2	MiaPaCa-2 nPac_3	MiaPaCa-1/NPR nPac_1	MiaPaCa-1/NPR nPac_2	MiaPaCa-1/NPR nPac_3	Panc-1 Ctrl_1	Panc-1 Ctrl_2	Panc-1 Ctrl_3	Panc-1 nPac_1	Panc-1 nPac_2	Panc-1 nPac_3	Panc-1/NPR Ctrl_1	Panc-1/NPR Ctrl_2	Panc-1/NPR Ctrl_3
1-6-Anhydro-D-glucose	0	215539	0	0	0	0	0	0	136648	0	0	0	0	0	174811	146133	143934	142957	0	0	0	0	0	0	107198	0	0
2-Hydroxybutyric acid	184411	81206	111002	0	0	0	159689	162289	279099	85736	103607	54266	61729	106135	138867	147208	248956	259256	0	0	0	0	0	0	0	0	78325
2-Hydroxypyridine	420983	409220	195008	286837	296935	396479	188962	327117	277307	318489	371861	419042	299547	319032	397145	189096	310609	212450	409682	159204	314037	255787	202692	410128	170572	315009	366519
3-Aminoisobutyric acid	12163602	11120185	8180713	2848660	7583779	9463327	4003178	3955240	6536129	3138634	7971286	3473695	8261199	3692717	10166728	4017963	11065784	6805254	9154800	5791911	7569053	6836752	2927661	3429125	7984994	6789774	9162553
3-Hydroxybutyric acid	0	0	220214	0	0	0	0	0	0	0	0	0	0	0	0	0	566219	582289	0	0	0	121539	0	0	0	237192	0
3-Hydroxypyridine	118604	26351	9392	71121	70494	99017	63741	39351	41445	65549	85366	20997	31812	67625	103797	53111	81511	45721	95888	42523	67811	48974	33984	28937	47145	67996	29202
3-Methyl-2-oxobutanoic acid	239169	94527	92750	75016	111102	106132	132029	118547	198831	114692	105352	68975	99614	112982	155295	69609	158576	224147	54461	53270	87047	0	0	124504	56170	90897	242502
3-Methyl-2-oxopentanoic acid	1324464	312791	745015	158198	1003448	841513	827400	143747	1401970	665386	846096	329859	308681	338008	931477	340203	1073764	1437155	342760	322641	284609	201121	355058	396807	185185	1041813	1588138
3-Phosphogylcerate	809628	865907	786529	173863	275136	234038	583089	1348088	1408638	274828	458706	721612	492005	480912	645374	685176	838829	1100055	297858	129607	117224	162429	0	193244	322410	360980	390754
4-Aminobutanoic acid	1406466	1345871	977086	239645	762699	1301603	477235	1317600	1375079	680851	1342379	817355	696013	820613	795398	528897	1373037	985171	872355	540771	0	715219	471002	285932	787646	684405	1017103
4-Hydroxybutanoic acid	1595278	2095581	318990	1608527	1474712	1533714	811639	646531	1067804	833356	1453516	700209	771474	634837	1619014	299288	1463647	402086	1688798	482213	654329	1533625	643131	756705	512359	1203613	1535926
4-Methyl-oxopentanoic acid	591780	144407	359486	296216	440303	346293	334778	151273	522970	261238	383965	125448	94384	101039	292294	149109	508863	599080	231517	166779	157181	114922	131556	200584	262516	343945	826032
5-Methylthioadenosine	0	0	0	571477	511091	413761	0	250086	731530	229490	254857	215832	204414	197192	393293	272591	497988	674762	251437	263834	283702	325316	178952	426643	364517	465263	810016
Adenine	1352649	1247064	1565785	798393	1226667	1539277	640584	1244478	1278375	617194	1125189	1419529	644646	661350	1251279	996672	1298361	865253	1205008	883277	613629	1046912	711683	850559	1008045	1396549	1544019
Adenosine	0	0	151051	0	0	0	0	0	0	0	0	0	134422	110118	0	0	108087	99955	0	0	0	0	0	0	0	0	0
Adenosine-5-Monophosphate	35192065	33398544	35847875	9239321	15058331	21045360	19085154	19079107	31963291	12542168	14863954	12084707	19033935	35320814	27661869	12920952	22736698	18191000	13715742	11847488	10049729	13781573	7690773	7217641	17011285	15270771	23329178
alpha-Ketoglutarate	3924128	3166437	2885499	3116628	7775435	10295977	1313915	0	3562947	1216922	3364109	2972272	0	2395235	3284237	0	2597547	2070346	7086272	4613245	2475140	3686022	2301994	2396806	7130093	3874868	4263261
alpha-Lactose	0	0	1033230	401202	1353377	437691	0	0	0	288312	426778	254955	0	0	0	0	0	400315	305950	251394	0	1042118	264030	877259	971270	782813	1960736
Aminomalonic acid	13501089	13397503	15405113	1098136	2817857	3252884	3768615	3655447	8498721	2465178	5576186	2475101	6115243	4269015	9995314	3093972	7800824	6228294	3695346	1657166	1490566	3046969	1165561	1407279	3531932	2818137	4222395
beta-Alanine	24166917	25131066	13870694	13456904	28422727	36237875	6681096	7111722	12038770	9059272	20704969	9636409	18901816	9807333	20600550	6297127	16798622	9731006	34205050	16734761	28228441	24612745	10238943	12979964	22988190	23771510	36874899
Betaine	2859601	1244607	2670322	2300872	2685571	3026577	3143895	2700626	10202012	2573332	2945137	1373976	770913	1919618	2495413	3241642	3253178	12567342	3996177	1884010	2256612	3801533	2203752	1295701	2591737	2624984	3652904
Carbamoyl phosphate	599939	746261	183330	290487	440213	561011	294111	267582	668939	261779	532168	318611	347049	353189	519926	167163	366603	207292	522698	341629	277449	441361	220388	355291	448846	478445	445645
Cholesterol	24339931	9102271	13840514	5176372	9482038	22416859	7190981	11904469	23463754	13025458	8755740	7873063	5968671	14057428	12701535	7442633	9504729	8041428	27140120	8546404	7963656	23650507	7255342	10519372	14223937	13210110	25149343
Citrate	69226992	75035263	68034184	14985673	29773627	34948895	19967049	46674701	58585049	18204420	33258044	38667492	31374575	32050260	68183219	34832048	44849350	34543863	22283467	15691328	11938265	16152268	8104028	18603471	22742180	21575737	31215126
Creatinine	2554469	1546659	4369746	970033	3475775	4193294	1176336	1118214	2403096	1076838	1557976	1097174	911867	1288031	1587612	1338706	2462599	2923959	3508881	4203805	1384347	2827879	2334012	789785	5975371	2967790	5126891
Cystathionine	6708028	6061515	6140955	3462107	7181179	7851492	2889458	5875503	6876548	3190269	3863269	3218752	2535685	2496065	5056466	2651522	5712562	5182280	9472526	4612773	6775789	6769298	3182328	3858595	8408506	7766558	9426832
Cysteinylglycine	16474891	23902454	15706858	4085928	7785228	7994785	5063092	12654606	11547594	4069143	8934351	10604695	7595703	7111205	14252406	7969398	10354515	6626699	7264452	4783371	3854892	4987942	2447808	5484662	6446997	7434108	10925367
D-2-Aminobutyric acid	148230	0	0	0	0	0	52171	44127	93138	80830	101588	77889	53346	94683	0	70999	107463	95583	50828	73507	0	0	0	0	0	0	0
Dehydroalanine	903798	494019	345974	562914	401128	0	454586	373108	1049056	409412	677030	305811	275991	377022	515488	156568	631473	443238	506308	152548	252465	355269	229676	256417	246707	428855	580667
D-Erythronic acid	1885397	3117606	2188059	251730	807074	838201	860627	1446112	2938964	592786	1148394	730325	0	1432391	1637981	855481	1968610	1601079	1212303	1126009	644319	327994	444636	599442	760029	669822	2037956
D-Fructofuranose	15126	97080	398903	31535	56519	43415	0	30220	1119696	25296	71255	65105	0	0	21004	0	373680	512251	0	0	49430	0	8095	47835	26084	70303	97560
D-Fructopyranose	0	305304	689423	0	536346	114163	58170	83705	760443	120120	206448	185864	57431	62164	110666	69458	241820	461914	0	0	152710	0	27089	147830	112694	470184	645094
D-Fructose	10551786	10048654	30402408	10846061	29218302	24005457	7598926	21953587	40630185	9938927	10561470	23781229	2459153	3152308	5637907	14306335	20933071	27258770	19958354	13490888	11992125	16920322	9091403	27809770	20906692	27202146	51517884
D-Gluconic acid	1077424	1258100	1706623	164190	395832	284286	1189031	1530254	1773280	379721	178864	533701	482667	490960	721593	990441	831759	1062890	0	273930	214155	275909	0	215733	279700	381748	506161
D-Glucose	160012160	187408994	738397291	418307543	445524574	578216974	82409997	202196943	727316961	341049648	413990850	652729983	31544918	39634178	93297169	136677429	278473877	375316336	541197428	411335147	314705046	528137673	209601390	354987330	530042625	439434867	508452421
D-Glycero-D-gulo-Heptose	250004	0	0	0	0	0	254203	232177	443796	0	0	143857	0	0	0	217233	266826	264662	390065	254282	0	0	0	0	0	205392	0
Dihydroxyacetone phosphate	89969	0	0	312911	633739	666572	342984	479082	134503	182078	334737	109493	0	0	0	665735	471555	584684	0	0	0	0	0	51023	252178	736712	700721
DL-2-Aminoadipic acid	527916	504070	0	98350	176757	250190	0	295101	298718	146579	300202	0	174245	202637	385039	0	228956	222912	295952	185542	148161	198659	0	121926	208236	200567	342627
DL-Homocysteine	0	65738	108380	0	91469	0	0	93892	76083	0	0	77977	0	18766	33877	0	0	106644	71547	0	57516	0	50772	63744	44720	55730	131503
D-Malate	22518028	23354327	22395039	4232062	10080922	13486174	7543848	7850368	21585970	6196751	14504108	6194266	16886980	17519392	19005125	7792500	22419000	14382437	13472368	7741403	5027787	10303402	4186961	4536452	8476824	8661893	12351685
D-Maltose	222290	192132	0	0	0	0	141522	86601	528859	0	0	306788	100931	117456	154347	115674	226933	0	0	0	421070	423524	189527	0	0	0	0
Dodecanoic acid	1237910	1018039	838983	452233	941230	1774853	346099	1142160	1345808	377841	1318917	1002843	1114916	445149	1184150	538832	1317059	820467	1176058	647524	512145	928251	987925	463693	1230119	931938	1630772
D-Ribose-5-phosphate	0	0	0	0	279006	259137	0	423069	204812	0	0	0	0	0	0	0	246140	242423	568680	191955	438439	173248	84542	0	326709	318871	260737
D-Sorbitol	4050348	4636663	11431252	5575671	12537916	12684943	4503797	6710483	13228880	3567347	4165408	7675330	1408440	1744666	2218193	4638202	6604184	8321826	5601271	4315959	4083828	4884854	2774168	10308731	10823065	12148871	17934993
Fragment of GlcNAc-1-P or UDP-GlcNAc	74533314	75963466	70065532	6929938	13282782	17420220	18688039	43385448	47401438	19363946	42993562	51532761	23386825	24395240	60646553	33717588	41124017	28699548	15196857	9660917	6581210	11768800	5505604	11269734	15649876	12338473	18661094
Fumarate	1262041	934013	452713	265500	534438	740631	647129	428055	807254	759772	974325	419818	519590	510499	1261766	560832	1391193	1039519	946933	699548	822935	792090	342710	346999	530906	493231	667157
Galacitol	0	91669	256960	0	0	0	68651	80703	0	0	0	0	0	0	189617	0	0	0	0	0	0	0	0	0	0	0	0
GlcNAc-6-P	0	0	0	0	0	0	0	0	0	0	0	0	0	0	0	0	0	0	0	0	0	0	0	0	0	0	0
Gluconic acid	882198	894931	0	0	0	0	0	0	0	0	0	0	254175	0	0	0	0	0	0	0	0	0	0	0	0	0	0
Glucose-6-phosphate	3064963	1855062	2186465	1257134	1610330	2126163	1777425	2533419	1474677	1006811	1460699	972502	1034486	1256136	1586787	1143125	1408606	1167468	1907018	1365396	1101455	1027444	600809	708253	1069606	2023822	1727155
Glyceric acid	167471	225430	0	0	0	50898	39429	43658	88083	43741	50987	0	57791	0	144288	42368	108245	109139	0	0	0	0	0	0	0	0	33726
Glycerol	0	0	0	0	3846342	8384827	2548465	0	0	2333751	0	0	0	0	2795553	0	3997999	2163823	0	1774791	3620181	0	0	1598554	3687097	3569341	6690388
Glycerol monostearate	162206	59137	64439	0	384391	467597	485836	249115	477519	295639	306095	292398	61775	86891	1128952	311492	476729	29251	1291076	276391	277866	1020803	326626	860565	563043	319843	744613
Glycerol-3-phosphate	55739889	43695627	44309877	74003252	125000184	167155378	23502083	47026609	48820473	33400987	64971905	66914958	19329771	22104669	38963313	36297472	36811973	27359537	131030800	87453039	73698146	145599017	66068136	98502171	147082792	110143820	172004251
Glycine	183010960	159489455	72913395	16648364	39216963	46566959	56923248	52009877	81062878	55962409	70355765	31694750	55530647	57675560	131009799	48900782	117453573	86692014	38501059	22792583	16205997	18895022	12305749	16970084	42623017	33092941	55909924
Hexanoic acid	523091	357511	128701	588929	529809	722212	313918	106563	368273	174256	287207	99868	134931	154605	687360	202894	374652	214880	318024	244908	194784	334209	267379	253771	450725	426185	661543
Hypotaurine	5184796	5915302	2854698	2180515	4686179	5920540	1336914	3578831	3968077	1546452	4533339	3802229	4810485	3224406	4468499	1107394	3750643	2066540	5943572	2694429	2062723	4651080	3088274	2273829	2783518	4686588	5892965
Iminodiacetic acid	7141243	12567195	5364566	1438621	2650936	3202576	1698930	2866448	6259560	2035984	7083040	3435109	4401795	4116531	5348509	1302616	5031431	2285878	4410294	1324314	1795372	3456575	1012899	2361014	2933222	3357004	3632051
Inosine	0	0	0	0	0	0	0	0	0	0	0	0	0	0	0	0	0	0	0	0	0	0	0	0	177931	174233	0
Lactate	537785547	577716739	339126950	434599241	327615848	282624351	394280225	997114609	650225299	413606241	636644817	899022720	645502940	597782295	463139578	694633290	705513681	723670072	192262901	173881693	292773928	94148943	99302544	465902886	200269494	346404678	429448133
L-Alanine	195307779	65721699	66610508	91375753	88370005	114211652	120799243	117658958	78452127	109111716	106929007	49403367	129938162	115177622	143971391	61370270	130402029	111046730	120639127	84395269	106597172	53393432	47818008	77513691	84122348	81566653	126159709
L-Aspartic acid	26641408	31532040	30381479	3138970	9401085	8562593	8502614	8886398	21131063	9218201	20637017	10852012	19430877	17564478	25665287	8528531	22872573	15594633	30389874	15462233	12138900	25551581	14113444	11356969	13140967	9136653	17507233
L-Cysteine	1579144	1620535	2043381	410066	1415180	1162555	543485	1429359	1701252	589215	1202497	1880648	876902	992543	1265940	565616	1263635	1464066	1122902	782541	499349	956794	757176	983093	991239	1274894	2423876
L-Glutamic acid	240871423	221172773	177050390	126523530	237978828	302535216	55075138	106345857	142206166	84210406	197015043	167431327	170193694	98411878	195262169	41214732	125560301	94623849	309053484	204384864	141354356	243746982	161514767	120795224	296302055	222878852	344831701
L-Glutamine	107352596	113546052	102206759	35642505	81875966	87001200	16359637	31562653	43868937	24358987	53510080	54968771	26407020	26797733	57042007	29254904	42005291	33193049	47539080	26506453	23627932	42088723	19525845	53941243	131388055	67282579	222977992
L-Histidine	4068534	3590912	5528708	957627	3278618	1194618	1346148	1704936	5489180	844390	381612	1649610	863886	1001919	1869651	2096864	2354924	2360515	1319314	1144360	750643	949201	871113	3989112	1238651	3701693	5328691
L-Isoleucine	58373243	8882040	26730819	7676507	15413941	12153504	22762806	18135300	33875639	8013250	10049184	3702310	6794790	6785477	19856457	16967603	34281662	34590008	14323562	6131001	3263268	8699405	3960047	2538340	12668627	8162511	15721355
L-Leucine	0	0	0	0	0	0	277622	0	269525	0	0	0	0	0	0	307914	0	0	0	0	0	64034	0	0	0	0	0
L-Lysine	23648042	28089416	39344340	5898112	16083274	12072067	6670387	17425113	36160154	8118884	8836121	17801266	8065770	8675319	18279456	12740468	18889684	22340185	10822751	7897724	7562192	8594078	4395487	24439817	9956380	14437956	26901014
L-Methionine	0	0	0	0	0	0	0	0	0	0	0	0	0	0	0	0	0	107342	0	0	0	0	97779	0	0	0	0
L-Ornithine	1196669	1994570	1613739	0	904628	709055	0	1064869	1473357	0	758050	905514	0	0	909846	0	970638	976455	0	0	0	0	0	714935	735777	693694	1329143
L-Phenylalanine	33016891	35280559	37772906	7577204	17187441	19078342	10062415	22283258	29538958	7869853	20539976	16676691	22414633	14460764	24517838	7936252	22500102	23608862	15939120	13372029	7938798	11918936	8821301	8034409	16125058	15563296	28430695
L-Proline	39026282	8427967	17967777	17847452	22537241	29064481	24572172	8024277	44502120	14799498	17028682	6553613	13076434	11997426	25890175	12859228	34916568	34887079	14823374	13947609	2119634	6700228	6904836	3478325	16485038	18661540	44251549
L-Pyroglutamate	55157724	56532143	47339950	13816969	28632221	0	11914751	15890076	45396156	16224566	45207657	18280935	36443454	20979467	30659219	12162060	34350032	25705005	0	20260732	14007149	17378568	29348175	10737400	0	41142881	31731765
L-Serine	887028	746125	443645	883006	1288497	1196667	873254	484092	1484032	1306931	1585949	665513	363474	460218	1069929	568105	2795644	993120	2741395	1266512	799039	2082120	897382	1477590	1281236	599048	1411454
L-Threonine	151740316	142744320	111233795	30564870	71638938	88341570	42686418	52063296	70696674	36279759	80240239	36907920	44613822	40223773	110336783	33574063	89179725	68281409	82566072	45909821	46887558	52059228	21689122	32807548	71078184	64570186	100866181
L-Tryptophane	20558216	20876795	23935973	3284510	13233316	13421982	7375447	16826932	21442220	3391362	6978853	3622565	7188865	7391666	15439766	4068697	14840094	15681796	12587091	6556320	5696446	9616772	4648511	7470095	7058266	13789511	19245207
L-Tyrosine	55394203	58110845	59173990	13403590	33712072	35358157	26177502	40493277	54431019	13532304	16089444	34068795	18118889	18210187	35927535	29317146	37560550	31974295	30127745	18172299	15909913	22004583	9455294	35042444	27767314	34665298	45157672
L-Valine	20049664	5062461	16366304	8942663	9733879	12105851	10910091	9586084	12445685	9692005	10600554	7467231	8697570	8712068	14148940	9709911	15217045	14400097	9659414	6756360	7759202	4921219	5610496	8422043	8378506	9219717	16553080
Malonic acid	0	0	220214	0	0	0	0	0	0	0	0	0	0	0	0	0	566219	582289	0	0	0	121539	0	0	0	237192	0
meso-Erythritol	3258629	3036844	4678643	1220943	2873556	2699072	1341126	1505626	5520632	1183476	2660942	1203471	2177113	2506547	2557316	1306135	3498568	3441083	2212551	1626838	1234708	1918870	1508044	1452450	2189536	2692792	5402022
Monopalmitin	423845	215907	313123	24378	0	89664	340855	270745	493822	137442	125383	144653	204982	228856	433810	197505	379173	193220	63877	61946	44147	88385	41559	0	75534	39907	70137
myo-Inositol	671998361	677533044	621880306	604877133	618271706	637101337	593608479	614279223	608378136	566982417	615675157	611792989	651173836	597585715	667250186	539827151	635722142	578946440	620575607	616234305	574892323	667926262	544014225	589000092	573854995	620037832	623581979
N-acetly-Neuraminic acid	8132272	6328125	6664984	0	925114	1159828	5302146	5263501	9019249	5472466	5493757	4929276	2420945	4067356	3604803	4788229	6418378	6341121	0	0	827411	0	743367	762516	0	1130648	0
N-acetyl-L-aspartic acid	45180240	47864140	46143262	6910285	15757590	18941217	12556803	29054152	37424626	12628982	28427480	24926205	37975158	16830993	40928875	12680709	32029894	26496940	37919405	31059403	14739826	24719083	21621272	10984420	19875156	12734593	22394483
N-Carbamoyl-DL-aspartic acid	285240	154953	257862	173244	289275	290244	191501	358979	448144	111951	295119	252744	73474	109483	140676	297590	373827	193718	191956	128581	143181	150441	79184	237935	276357	242969	485852
Nicotinamide	0	806654	1056921	0	0	325781	0	0	1079603	0	0	0	0	0	0	0	0	685083	0	0	0	0	0	0	0	0	0
Nicotinic acid	44547	44760	0	39570	31577	36905	0	0	17729	33060	44493	27704	24394	0	53618	7064	25457	0	40654	0	0	28017	0	14786	21980	29639	0
Nonanoic acid	169195	177098	69144	78516	246902	369883	69157	55812	129474	73324	162394	65718	70922	95431	180179	81693	226617	133427	194047	121869	212862	158937	76217	86883	166259	175410	200612
Octadecanoic acid	645179	0	215649	0	0	798030	278152	0	786720	317496	0	0	0	148393	517678	1252603	670416	0	624256	322646	0	530916	288477	113430	317302	0	0
Oleic acid	213429	343924	316326	0	0	0	0	219796	199521	0	0	0	114595	0	335730	43151	133745	61637	200215	0	0	134025	59129	0	117031	81909	0
O-phosphocolamine	599976	1547744	1133187	0	185446	105769	98569	0	697654	328698	701102	618394	262268	296945	599873	122557	476855	398100	0	0	106452	0	0	83275	419328	135541	127825
Oxalate	58466	0	16175	50139	0	29334	69383	0	79258	40158	60240	23814	0	0	63451	0	62914	25888	0	0	70171	24582	0	0	0	0	45273
Palmitic acid	9790545	11818897	8461585	2959598	8674133	10902215	11907451	9349608	11032778	3583789	4167402	8907669	4375294	3979474	12079089	8621940	9758990	4979569	12766968	6922664	3307220	10346351	3325476	3624874	8269701	7823845	9691236
Pantothenic acid	10880344	11214945	10661010	550669	1126768	1247932	11160810	11983131	13804300	2804778	3309425	6548944	3724441	3876494	8146413	8414662	11091186	8010654	1560513	1058825	892630	1378854	632372	1394519	992044	1150436	1918796
Phenyl-beta-glucopyranoside	14239037	15670438	12900682	5919524	12682112	14999985	6448006	11890886	13590204	6214876	7239669	6692553	6670606	6574961	13201199	6642554	13173328	11149012	14431396	8472047	7484082	13847432	6446610	7156380	11901022	12257113	15514980
Putrescine	0	0	0	1378797	2480842	2996099	0	0	0	401346	1542429	1517618	0	0	0	0	130998	98154	1195438	789969	333525	792367	625361	245249	2378299	2088364	3029392
Pyroglutamate	2964312	3328504	1885468	1390784	3642385	4700649	368606	796433	2507894	938991	3503868	842491	2040557	3161071	2064244	445886	2303775	258030	3588547	1631637	1176439	2521378	748048	1201645	3074462	3414158	6001835
Pyruvate	3618265	1049224	2644880	971782	1452509	1592580	2573793	3282020	2995057	2175860	2105980	2024185	1527128	1961188	2699771	3073895	3759139	3692227	2210568	2057767	2828986	907765	854785	3106402	1028092	1314694	2937776
Ribitol	54996898	43180454	19373897	19221082	44280812	49010044	13248781	40142698	46896847	12876727	27197786	39636602	14585535	18811647	47028513	25036648	33514350	24091744	31441409	17009256	13266556	27010514	18223777	21308128	15128372	25078683	40332927
Spermidine	3045107	3624052	2967369	2833250	5461808	5019260	729393	1460330	1764065	1364714	1550513	1394816	1434304	1280297	2941453	659448	1961027	1992343	3118291	1849914	1472036	2558555	1049916	1432821	3447336	5192254	6273098
Spermine	325731	475813	0	0	0	0	0	0	0	0	0	0	168159	176653	264740	0	0	0	0	0	0	0	0	0	0	0	0
Stearate	6642652	8380216	6172139	1866508	5940844	7459032	4070723	6730919	8476450	2731659	3244137	2868083	3513138	2920324	9075221	2920620	6801774	4655267	9880966	4537741	2025344	7966024	2450607	2915183	6171488	5119462	6966337
Taurine	11412519	15245202	10586996	8186900	17139701	24545430	4271903	9280669	7946024	6705653	14485692	11497612	13260571	6316895	9544273	4696012	7942991	6555943	19036295	17599969	9719876	21834261	15920291	8580996	18152445	13272762	23365169
Thymine	191843	251368	63737	73589	123381	54870	48190	80640	110167	58967	132801	60825	110272	91993	158264	40373	138474	53433	103714	46141	120865	85345	44981	71892	61397	115941	195263
Trans-4-hydroxy-L-proline	940738	1195102	979303	189029	1545720	1512806	638247	937088	120339	685530	525444	317020	691445	2108827	695577	598760	1112958	890868	814091	1414813	298492	1387643	1003957	960979	1818910	1698600	765434
UDP glucuronic acid	720519	655535	540270	0	0	0	185589	543222	492035	184842	488620	425753	226917	331264	553984	424699	449990	419742	232546	165249	0	0	0	0	0	0	0
Uracil	230123	84200	185165	98140	326554	148910	211017	147668	149417	65392	80977	138112	0	0	106757	101383	404001	0	447647	80227	74483	528652	169134	195946	124237	185673	435438
Urea	1771699	0	1683703	132409	1308803	182998	1449819	188901	4171681	429471	687266	0	0	0	678276	1165682	2941246	4009681	1691716	860590	101632	1219910	774351	1008902	1440263	704764	2344951
Uridine-5-Monophosphate	10991109	9429052	14517145	6279097	6100772	9338221	4395987	4315133	7200852	8096519	6537060	5281040	5383778	5982939	6929135	3872950	4997586	4608115	6073958	5403839	3954698	8710521	4616002	3422002	10160489	5534779	9694133
Xylitol	324861	340720	592780	152274	412441	270579	135927	414887	0	127716	317494	266150	0	160429	278690	208015	411674	0	373758	279810	170625	277555	130661	195398	282965	204407	575472
